# Supplementary material for: Genome-Wide Identification and Expression Analysis of the Dof Transcription Factor in Annual Alfalfa Medicago polymorpha
Source: Plants (Basel). 2023 Apr 29;12(9):1831. doi: 10.3390/plants12091831 (PMC10181442; doi:10.3390/plants12091831)
Supplement: Supplementary file 1 [file plants-12-01831-s001.zip › Table S1.xlsx]

## Sheet: Sheet1
Table S1. The Dofs from four specis
Species	Gene ID	Gene name	Group	Species	Gene ID	Gene name	Group	Species	Gene ID	Gene name	Group	Species	Gene ID	Gene name	Group
Arabidopsis thaliana	AT1G07640	AtDof1	B1	Medicago truncatula	Medtr1g055265.1	MtDof1	A	Oryza sativa	LOC_Os07g48570.1	OsDof1	D1	Medicago polymorpha	Mpo1G10010	MpDof01	C3
	AT1G21340	AtDof2	C2.2		Medtr1g056810.1	MtDof2	C2.2		LOC_Os01g55340.1	OsDof2	E		Mpo1G16410	MpDof02	B2
	AT1G26790	AtDof3	D1		Medtr1g077600.1	MtDof3	C2.1		LOC_Os01g15900.1	OsDof3	D1		Mpo1G16460	MpDof03	D2
	AT1G29160	AtDof4	D1		Medtr1g115590.1	MtDof4	A		LOC_Os01g17000.1	OsDof4	D1		Mpo1G20440	MpDof04	B2
	AT1G47655	AtDof5			Medtr2g013370.1	MtDof5	A		LOC_Os03g16850.1	OsDof5	B1		Mpo1G25080	MpDof05	D1
	AT1G51700	AtDof6	A		Medtr2g014060.1	MtDof6	C3		LOC_Os03g07360.1	OsDof6	D1		Mpo1G32290	MpDof06	C2.1
	AT1G64620	AtDof7	C2.1		Medtr2g014170.1	MtDof7	A		LOC_Os10g26620.1	OsDof7	D1		Mpo1G29540	MpDof07	A
	AT1G69570	AtDof8	D1		Medtr2g016030.1	MtDof8	D1		LOC_Os05g36900.1	OsDof8	C2.2		Mpo2G2730	MpDof08	B1
	AT2G28510	AtDof9	C1		Medtr2g030030.1	MtDof9	A		LOC_Os01g64590.1	OsDof9	C2.2		Mpo2G35080	MpDof09	C1
	AT2G28810	AtDof10	B1		Medtr2g059540.1	MtDof10	C3		LOC_Os07g32510.1	OsDof10	E		Mpo2G34260	MpDof10	B1
	AT2G34140	AtDof11	D1		Medtr2g093220.1	MtDof11	C1		LOC_Os02g47810.1	OsDof11	C1		Mpo2G27320	MpDof11	D1
	AT2G37590	AtDof12	B1		Medtr2g096740.1	MtDof12	B1		LOC_Os02g49440.1	OsDof12	E		Mpo2G24260	MpDof12	A
	AT2G46590	AtDof13	C2.1		Medtr3g077750.1	MtDof13	C1		LOC_Os03g38870.1	OsDof13	B2		Mpo2G23730	MpDof13	A
	AT3G21270	AtDof14	A		Medtr3g090430.1	MtDof14	C2.2		LOC_Os06g17410.1	OsDof14	E		Mpo3G1810	MpDof14	D1
	AT3G45610	AtDof15	C1		Medtr3g091820.1	MtDof15	C2.1		LOC_Os01g09720.1	OsDof15	B1		Mpo3G5380	MpDof15	B1
	AT3G47500	AtDof16	D1		Medtr3g435480.1	MtDof16	D1		LOC_Os04g47990.1	OsDof16	C2.1		Mpo3G8630	MpDof16	B1
	AT3G50410	AtDof17	D2		Medtr4g022370.1	MtDof17	B1		LOC_Os02g45200.1	OsDof17	C2.1		Mpo3G16790	MpDof17	D1
	AT3G52440	AtDof18	C2.2		Medtr4g063780.1	MtDof18	B1		LOC_Os08g38220.1	OsDof18	E		Mpo3G50430	MpDof18	C1
	AT3G55370	AtDof19	B1		Medtr4g082060.1	MtDof19	D1		LOC_Os03g42200.1	OsDof19	E		Mpo3G44960	MpDof19	C2.2
	AT3G61850	AtDof20	C2.1		Medtr4g088580.1	MtDof20	A		LOC_Os01g48290.1	OsDof20	E		Mpo3G44270	MpDof20	C2.1
	AT4G00940	AtDof21	C2.1		Medtr4g089095.1	MtDof21	A		LOC_Os12g38200.1	OsDof21	B1		Mpo4G36990	MpDof21	C2.2
	AT4G21030	AtDof22	C3		Medtr4g109980.1	MtDof22	C3		LOC_Os07g13260.1	OsDof22	B1		Mpo4G30010	MpDof22	C2.1
	AT4G21040	AtDof23	C3		Medtr4g461080.1	MtDof23	C1		LOC_Os02g15350.1	OsDof23	E		Mpo5G11780	MpDof23	B2
	AT4G21050	AtDof24	C3		Medtr5g031440.1	MtDof24	B2		LOC_Os05g02150.1	OsDof24	B1		Mpo5G15010	MpDof24	D1
	AT4G21080	AtDof25	C3		Medtr5g041380.1	MtDof25	D1		LOC_Os04g58190.1	OsDof25	E		Mpo5G15000	MpDof25	D1
	AT4G24060	AtDof26	C2.1		Medtr5g041400.1	MtDof26	D1		LOC_Os10g35300.1	OsDof26	E		Mpo5G19310	MpDof26	D1
	AT4G38000	AtDof27	B2		Medtr5g041420.1	MtDof27	D1		LOC_Os12g39990.1	OsDof27	E		Mpo5G25900	MpDof27	D1
	AT5G02460	AtDof28	B1		Medtr5g041530.1	MtDof28	D1		LOC_Os03g55610.1	OsDof28	B2		Mpo6G12720	MpDof28	A
	AT5G39660	AtDof29	D1		Medtr6g012450.1	MtDof29	D1		LOC_Os03g60630.1	OsDof29	B1		Mpo6G12400	MpDof29	C3
	AT5G60200	AtDof30	C1		Medtr6g027450.1	MtDof30	D1		LOC_Os09g29960.1	OsDof30	E		Mpo6G12390	MpDof30	A
	AT5G62430	AtDof31	D1		Medtr6g027460.1	MtDof31	D1						Mpo6G11570	MpDof31	D1
	AT5G62940	AtDof32	C1		Medtr7g010950.1	MtDof32	D1						Mpo6G0728L	MpDof32	C3
	AT5G65590	AtDof33	B2		Medtr7g024670.1	MtDof33	B1						Mpo6G21710	MpDof33	C1
	AT5G66940	AtDof34	D2		Medtr7g059400.1	MtDof34	B1						Mpo6G20540	MpDof34	B1
					Medtr7g082600.1	MtDof35	A						Mpo7G21240	MpDof35	D1
					Medtr7g086780.1	MtDof36	D1						Mpo7G21250	MpDof36	D1
					Medtr8g015840.1	MtDof37	A
					Medtr8g027295.1	MtDof38	C2.1
					Medtr8g044220.1	MtDof39	D1
					Medtr8g068210.1	MtDof40	B2
					Medtr8g079060.1	MtDof41	D2
					Medtr8g479350.1	MtDof42	B2
