# Supplementary material for: Genome-Wide Identification and Expression Analysis of the Dof Transcription Factor in Annual Alfalfa Medicago polymorpha
Source: Plants (Basel). 2023 Apr 29;12(9):1831. doi: 10.3390/plants12091831 (PMC10181442; doi:10.3390/plants12091831)
Supplement: Supplementary file 1 [file plants-12-01831-s001.zip › Table S2.xlsx]

## Sheet: Sheet1
Table S2.The position of genes in chromosomes
Gene	chromosomes	Start position	Last position
MpDof01	Chr1	11558940	11560557
MpDof02	Chr1	20059049	20060616
MpDof03	Chr1	20146878	20148260
MpDof04	Chr1	25978599	25980191
MpDof05	Chr1	37941903	37943647
MpDof06	Chr1	45816261	45818379
MpDof07	Chr1	50546828	50548697
MpDof08	Chr2	8158073	8159741
MpDof09	Chr2	28281121	28283101
MpDof10	Chr2	29860047	29861523
MpDof11	Chr2	38774195	38777594
MpDof12	Chr2	42219531	42221697
MpDof13	Chr2	42814047	42815830
MpDof14	Chr3	2401488	2404427
MpDof15	Chr3	8429175	8431050
MpDof16	Chr3	22387948	22389507
MpDof17	Chr3	35965755	35968271
MpDof18	Chr3	72788119	72790279
MpDof19	Chr3	78939976	78941241
MpDof20	Chr3	79688055	79689877
MpDof21	Chr4	30377373	30378218
MpDof22	Chr4	41059209	41060748
MpDof23	Chr5	15229952	15231124
MpDof24	Chr5	20897867	20899567
MpDof25	Chr5	20907109	20909147
MpDof26	Chr5	39023401	39026565
MpDof27	Chr5	45067640	45070426
MpDof28	Chr6	4264282	4265765
MpDof29	Chr6	4662282	4663428
MpDof30	Chr6	4681634	4683480
MpDof31	Chr6	5683371	5683986
MpDof32	Chr6	32599558	32600211
MpDof33	Chr6	49927575	49929818
MpDof34	Chr6	51515673	51516774
MpDof35	Chr7	3813177	3815132
MpDof36	Chr7	3820062	3822330
