# Supplementary material for: Genome-Wide Identification and Expression Analysis of the Dof Transcription Factor in Annual Alfalfa Medicago polymorpha
Source: Plants (Basel). 2023 Apr 29;12(9):1831. doi: 10.3390/plants12091831 (PMC10181442; doi:10.3390/plants12091831)
Supplement: Supplementary file 1 [file plants-12-01831-s001.zip › Table S3.xlsx]

## Sheet: Sheet1
Table S3. Functions of predicted cis-acting elements
No.	Cis-acting elements	Sequence	Functions
1	TGA-element	AACGAC	Auxin-responsive element
2	TATC-box	TATCCCA	Cis-acting element involved in gibberellin-responsiveness
3	TCA-element	CCATCTTTTT	Cis-acting element involved in salicylic acid responsiveness
4	ABRE	ACGTG	Cis-acting element involved in the abscisic acid responsiveness
5	AuxRR-core	GGTCCAT	Cis-acting regulatory element involved in auxin responsiveness
6	CGTCA-motif	CGTCA	Cis-acting regulatory element involved in the MeJA-responsiveness
7	GARE-motif	TCTGTTG	Gibberellin-responsive element
8	TC-rich repeats	GTTTTCTTAC	Cis-acting element involved in defense and stress responsiveness
9	DRE	TACCGACAT	Cis-acting element involved in dehydration, low-temp, salt stresses
10	LTR	CCGAAA	Cis-acting element involved in low-temperature responsiveness
11	MBS	CAACTG	MYB binding site involved in drought-inducibility
12	WUN-motif	AAATTTCCT	Wound-responsive element
13	GC-motif	CCCCCG	Enhancer-like element involved in anoxic specific inducibility
14	MBSI	TTTTTACGGTTA	MYB binding site involved in flavonoid biosynthetic genes regulation
15	RY-element	CATGCATG	Cis-acting regulatory element involved in seed-specific regulation
16	CAT-box	GCCACT	Cis-acting regulatory element related to meristem expression
17	GCN4_motif	TGAGTCA	Cis-regulatory element involved in endosperm expression
18	HD-Zip 1	CAAT(A/T)ATTG	Element involved in differentiation of the palisade mesophyll cells
19	circadian	CAAAGATATC	Cis-acting regulatory element involved in circadian control
20	ACE	CTAACGTATT	Cis-acting element involved in light responsiveness
