# Supplementary material for: Genome-Wide Identification and Expression Analysis of the Dof Transcription Factor in Annual Alfalfa Medicago polymorpha
Source: Plants (Basel). 2023 Apr 29;12(9):1831. doi: 10.3390/plants12091831 (PMC10181442; doi:10.3390/plants12091831)
Supplement: Supplementary file 1 [file plants-12-01831-s001.zip › Table S4.xlsx]

## Sheet: Sheet1
Table S4. Annotation information of proteins in Arabidopsis thaliana highly matching the query sequence
Query sequence	STRING protein	annotation	identity	bitscore	e-value
MpDof01	OBP4	Dof zinc finger protein DOF5.4; Transcription factor that binds specifically to a 5'- AA[AG]G-3' consensus core sequence. Enhances the DNA binding of OBF transcription factors to OCS elements (By similarity)	0.515	128.3	8.8e-30
MpDof02	TMO6	Dof zinc finger protein DOF5.3; Transcription factor that binds specifically to a 5'- AA[AG]G-3' consensus core sequence	0.614	117.9	1.3e-26
MpDof03	OBP1	Dof zinc finger protein DOF3.4; Transcription factor that binds specifically to a 5'- AA[AG]G-3' consensus core sequence. Enhances the DNA binding of OBF transcription factors to OCS elements	0.44	176.4	2.1e-44
MpDof04	AT5G65590	Dof-type zinc finger DNA-binding family protein; Transcription factor that binds specifically to a 5'- AA[AG]G-3' consensus core sequence	0.367	160.6	1.7e-39
MpDof05	CDF2	Cycling DOF factor 2; Transcription factor that binds specifically to a 5'- AA[AG]G-3' consensus core sequence (By similarity). Regulates a photoperiodic flowering response. Transcriptional repressor of 'CONSTANS' expression. The stability of CDF2 is controlled by 'GIGANTEA' and redundantly by ADO3, ADO2 and/or ADO1	0.348	169.5	4.2e-42
MpDof06	DAG1	Dof-type zinc finger DNA-binding family protein; Transcription factor specifically involved in the maternal control of seed germination. Regulates transcription by binding to a 5'-AA[AG]G-3' consensus core sequence. May ensure the inactivity of a component that would be activated to trigger germination as a consequence of red light perception	0.468	183	2.5e-46
MpDof07	DOF1	Dof zinc finger protein DOF1.7; Transcription factor that binds specifically to a 5'- AA[AG]G-3' consensus core sequence	0.544	133.7	1.4e-31
MpDof08	OBP3	OBF-binding protein 3; Encodes a nuclear localized Dof domain containing transcription factor expressed primarily in roots. Responsive to salicylic acid. Transgenic overexpressors have yellow leaves and short, defective roots	0.377	143.3	3e-34
MpDof09	TMO6	Dof zinc finger protein DOF5.3; Transcription factor that binds specifically to a 5'- AA[AG]G-3' consensus core sequence	0.372	132.9	3.2e-31
MpDof10	AT5G02460	Dof-type zinc finger DNA-binding family protein; Transcription factor that binds specifically to a 5'- AA[AG]G-3' consensus core sequence	0.865	142.1	6.1e-34
MpDof11	CDF3	Cycling DOF factor 3; Dof-type zinc finger domain-containing protein, identical to H-protein promoter binding factor-2a GI:3386546 from (Arabidopsis thaliana). Interacts with LKP2 and FKF1, but its overexpression does not change flowering time under short or long day conditions	0.383	212.2	6.7e-55
MpDof12	TMO6	Dof zinc finger protein DOF5.3; Transcription factor that binds specifically to a 5'-AA[AG]G-3' consensus core sequence	0.875	121.7	9.6e-28
MpDof13	OBP3	OBF-binding protein 3; Encodes a nuclear localized Dof domain containing transcription factor expressed primarily in roots. Responsive to salicylic acid. Transgenic overexpressors have yellow leaves and short, defective roots	0.772	105.5	5.4e-23
MpDof14	CDF2	Cycling DOF factor 2; Transcription factor that binds specifically to a 5'- AA[AG]G-3' consensus core sequence (By similarity). Regulates a photoperiodic flowering response. Transcriptional repressor of 'CONSTANS' expression. The stability of CDF2 is controlled by 'GIGANTEA' and redundantly by ADO3, ADO2 and/or ADO1	0.43	228	1.2e-59
MpDof15	OBP3	OBF-binding protein 3; Encodes a nuclear localized Dof domain containing transcription factor expressed primarily in roots. Responsive to salicylic acid. Transgenic overexpressors have yellow leaves and short, defective roots	0.375	124.4	1.5e-28
MpDof16	AT5G02460	Dof-type zinc finger DNA-binding family protein; Transcription factor that binds specifically to a 5'- AA[AG]G-3' consensus core sequence	0.538	138.7	7.1e-33
MpDof17	CDF2	Cycling DOF factor 2; Transcription factor that binds specifically to a 5'- AA[AG]G-3' consensus core sequence (By similarity). Regulates a photoperiodic flowering response. Transcriptional repressor of 'CONSTANS' expression. The stability of CDF2 is controlled by 'GIGANTEA' and redundantly by ADO3, ADO2 and/or ADO1	0.473	155.6	6.8e-38
MpDof18	HCA2	Dof-type zinc finger DNA-binding family protein; HCA2 induces the formation of interfascicular cambium and regulates vascular tissue development in the aerial parts of the plant. Evidence from both gain of function and dominant negative alleles	0.385	158.7	6.3e-39
MpDof19	AT3G52440	Dof-type zinc finger DNA-binding family protein; Transcription factor that binds specifically to a 5'- AA[AG]G-3' consensus core sequence	0.608	146.4	3.2e-35
MpDof20	AT4G24060	Dof-type zinc finger DNA-binding family protein; Transcription factor that binds specifically to a 5'- AA[AG]G-3' consensus core sequence	0.663	134	1.5e-31
MpDof21	AT3G52440	Dof-type zinc finger DNA-binding family protein; Transcription factor that binds specifically to a 5'- AA[AG]G-3' consensus core sequence	0.374	164.5	9.7e-41
MpDof22	DAG1	Dof-type zinc finger DNA-binding family protein; Transcription factor specifically involved in the maternal control of seed germination. Regulates transcription by binding to a 5'-AA[AG]G-3' consensus core sequence. May ensure the inactivity of a component that would be activated to trigger germination as a consequence of red light perception	0.406	142.9	2.9e-34
MpDof23	AT5G65590	Dof-type zinc finger DNA-binding family protein; Transcription factor that binds specifically to a 5'- AA[AG]G-3' consensus core sequence	0.384	157.9	1.1e-38
MpDof24	DOF5.5	Cycling DOF factor 1; Dof-type zinc finger domain-containing protein, similar to H-protein promoter binding factor-2a GI:3386546 from (Arabidopsis thaliana). Represses expression of Constans (CO), a circadian regulator of flowering time. Interacts with LKP2 and FKF1. Expression oscillates under constant light conditions. Mainly expressed in the vasculature of cotyledons, leaves and hypocotyls, bu…	0.45	194.1	1.6e-49
MpDof25	DOF5.5	Cycling DOF factor 1; Dof-type zinc finger domain-containing protein, similar to H-protein promoter binding factor-2a GI:3386546 from (Arabidopsis thaliana). Represses expression of Constans (CO), a circadian regulator of flowering time. Interacts with LKP2 and FKF1. Expression oscillates under constant light conditions. Mainly expressed in the vasculature of cotyledons, leaves and hypocotyls, bu…	0.477	197.2	1.8e-50
MpDof26	CDF3	Cycling DOF factor 3; Dof-type zinc finger domain-containing protein, identical to H-protein promoter binding factor-2a GI:3386546 from (Arabidopsis thaliana). Interacts with LKP2 and FKF1, but its overexpression does not change flowering time under short or long day conditions	0.456	260	2.8e-69
MpDof27	CDF2	Cycling DOF factor 2; Transcription factor that binds specifically to a 5'- AA[AG]G-3' consensus core sequence (By similarity). Regulates a photoperiodic flowering response. Transcriptional repressor of 'CONSTANS' expression. The stability of CDF2 is controlled by 'GIGANTEA' and redundantly by ADO3, ADO2 and/or ADO1	0.415	228	1.3e-59
MpDof28	OBP3	OBF-binding protein 3; Encodes a nuclear localized Dof domain containing transcription factor expressed primarily in roots. Responsive to salicylic acid. Transgenic overexpressors have yellow leaves and short, defective roots	0.434	103.2	2.5e-22
MpDof29	OBP4	Dof zinc finger protein DOF5.4; Transcription factor that binds specifically to a 5'- AA[AG]G-3' consensus core sequence. Enhances the DNA binding of OBF transcription factors to OCS elements (By similarity)	0.783	113.2	3.1e-25
MpDof30	AT1G28310	Dof-type zinc finger DNA-binding family protein; Transcription factor that binds specifically to a 5'- AA[AG]G-3' consensus core sequence	0.376	105.5	6e-23
MpDof31	AT2G34140	Dof-type zinc finger DNA-binding family protein; Transcription factor that binds specifically to a 5'- AA[AG]G-3' consensus core sequence (By similarity). Transcriptional repressor of 'CONSTANS' expression (By similarity). Regulates a photoperiodic flowering response	0.468	137.9	5.4e-33
MpDof32	OBP4	Dof zinc finger protein DOF5.4; Transcription factor that binds specifically to a 5'- AA[AG]G-3' consensus core sequence. Enhances the DNA binding of OBF transcription factors to OCS elements (By similarity)	0.906	115.2	4.3e-26
MpDof33	TMO6	Dof zinc finger protein DOF5.3; Transcription factor that binds specifically to a 5'- AA[AG]G-3' consensus core sequence	0.359	147.1	1.7e-35
MpDof34	OBP3	OBF-binding protein 3; Encodes a nuclear localized Dof domain containing transcription factor expressed primarily in roots. Responsive to salicylic acid. Transgenic overexpressors have yellow leaves and short, defective roots	0.346	132.5	4.4e-31
MpDof35	CDF2	Cycling DOF factor 2; Transcription factor that binds specifically to a 5'- AA[AG]G-3' consensus core sequence (By similarity). Regulates a photoperiodic flowering response. Transcriptional repressor of 'CONSTANS' expression. The stability of CDF2 is controlled by 'GIGANTEA' and redundantly by ADO3, ADO2 and/or ADO1	0.699	132.5	4.9e-31
MpDof36	CDF3	Cycling DOF factor 3; Dof-type zinc finger domain-containing protein, identical to H-protein promoter binding factor-2a GI:3386546 from (Arabidopsis thaliana). Interacts with LKP2 and FKF1, but its overexpression does not change flowering time under short or long day conditions	0.694	132.5	5.5e-31
