# Supplementary material for: Genome-Wide Identification and Expression Analysis of the Dof Transcription Factor in Annual Alfalfa Medicago polymorpha
Source: Plants (Basel). 2023 Apr 29;12(9):1831. doi: 10.3390/plants12091831 (PMC10181442; doi:10.3390/plants12091831)
Supplement: Supplementary file 1 [file plants-12-01831-s001.zip › Table S5.xlsx]

## Sheet: Sheet1
Table S5. Expression level of Dof genes in M. polymorpha at different developmental stages
ID	Gene ID	seeding stage fpkm	early flowering stage fpkm	late flowering stage fpkm
Mpo1G10010	MpDof01	33.4938	28.9003	11.5996
Mpo1G16410	MpDof02	1.5474	1.35842	1.28453
Mpo1G16460	MpDof03	0.609399	0.651586	0.529758
Mpo1G20440	MpDof04	1.42876	1.94318	0.876286
Mpo1G25080	MpDof05	5.01259	2.22982	1.72644
Mpo1G32290	MpDof06	3.95928	2.92712	3.0994
Mpo1G29540	MpDof07	7.82927	6.63547	15.9626
Mpo2G2730	MpDof08	0.215556	0.629756	0.246092
Mpo2G35080	MpDof09	0.824072	2.81075	0.357344
Mpo2G34260	MpDof10	1.9475	2.37649	2.84346
Mpo2G27320	MpDof11	2.52049	17.3632	5.76888
Mpo2G24260	MpDof12	16.1772	13.7562	9.81682
Mpo2G23730	MpDof13	0.808971	3.54194	0.739927
Mpo3G1810	MpDof14	3.28471	18.7377	2.63633
Mpo3G5380	MpDof15	1.98387	1.20778	0.987004
Mpo3G8630	MpDof16	1.16959	1.97753	0.515565
Mpo3G16790	MpDof17	0.426653	0.243993	0.0336067
Mpo3G50430	MpDof18	0.725928	1.80237	0.286688
Mpo3G44960	MpDof19	0.173089	0.519401	2.16759
Mpo3G44270	MpDof20	1.80856	2.3704	1.86387
Mpo4G36990	MpDof21	0.0299978	0.0632559	0.0570464
Mpo4G30010	MpDof22	2.19163	1.50101	0.692655
Mpo5G11780	MpDof23	1.99232	2.95428	2.15187
Mpo5G15010	MpDof24	0.0253555	0.624071	0.382637
Mpo5G15000	MpDof25	0.0101168	0.464808	0.0764836
Mpo5G19310	MpDof26	2.5384	71.4125	11.5696
Mpo5G25900	MpDof27	3.22904	21.362	2.22471
Mpo6G12720	MpDof28	0.616337	4.7336	1.92315
Mpo6G12400	MpDof29	0	0	0
Mpo6G12390	MpDof30	1.5012	6.24024	1.37817
Mpo6G11570	MpDof31	0.279798	0.10021	0.760533
Mpo6G21710	MpDof33	6.81849	11.017	6.54913
Mpo6G20540	MpDof34	3.98483	6.69841	6.28017
Mpo7G21240	MpDof35	0.524709	1.24913	0.0886619
Mpo7G21250	MpDof36	0.744093	8.02418	0.100058
