# Supplementary material for: Genome-Wide Identification and Expression Analysis of the Dof Transcription Factor in Annual Alfalfa Medicago polymorpha
Source: Plants (Basel). 2023 Apr 29;12(9):1831. doi: 10.3390/plants12091831 (PMC10181442; doi:10.3390/plants12091831)
Supplement: Supplementary file 1 [file plants-12-01831-s001.zip › Table S6.xlsx]

## Sheet: Sheet1
Table S6 The expression data of MpDof homologous genes in M. truncatula in different tissues
homologous genes	Gene ID	Leaf Bud	Large Pod	Leaf	Medium Pod	Flower	Petiole	Root	Small Pod	Stem
MpDof01	MtDof22	20.3662	24.4595	32.2855	21.2149	40.1745	36.6113	2.33033	11.6652	44.2686
MpDof02	MtDof42	6.4931	7.16718	3.24182	9.37172	6.98672	9.86572	7.30615	9.46498	16.0651
MpDof03	MtDof41	8.87797	14.002	1.0026	6.00795	7.40309	2.95469	6.40029	6.1293	5.79026
MpDof04	MtDof40	0.817116	2.97415	2.4216	0.429646	0.11503	0.442536	0	0.0448792	0.0963889
MpDof05	MtDof39	4.48445	0.27867	2.74378	0.274904	2.45886	2.05466	4.38887	0.60686	2.56603
MpDof06	MtDof38	4.87163	1.62346	3.90841	3.35394	5.23419	8.74597	19.8317	4.32519	12.1928
MpDof07	MtDof37	5.88894	4.71031	3.61116	4.19722	18.7015	3.6995	10.3213	4.71076	9.71466
MpDof08	MtDof17	2.50994	0.544393	0.489303	0.865193	1.47612	1.40946	1.3719	1.65242	2.07126
MpDof09	MtDof23	9.59632	16.6653	3.05546	17.5978	7.6969	5.23713	6.31343	15.1534	13.5401
MpDof10	MtDof18	3.39554	3.25296	2.07022	2.4522	6.95378	3.53561	6.09209	3.1466	4.051
MpDof11	MtDof19	5.46966	0.339711	28.6197	0.503016	12.5688	12.5622	8.92234	0.415322	10.6239
MpDof12	MtDof20	8.17978	3.42144	11.2576	4.64831	15.3623	8.71954	6.04577	6.55132	13.9547
MpDof13	MtDof21	4.86841	4.72112	11.5329	2.79789	10.2333	7.6496	17.6413	2.15934	8.50288
MpDof14	MtDof32	1.4574	0.26241	8.47417	0.290098	0.709677	3.33389	4.6979	0.3686	2.13929
MpDof15	MtDof33	3.24995	4.497	2.81428	12.1963	5.46705	4.71793	8.3683	12.6773	6.64484
MpDof16	MtDof34	2.93468	4.18946	2.69641	3.42937	2.61425	4.30275	2.53512	3.83686	4.11637
MpDof17	MtDof36	1.00517	1.31889	0.404317	2.71393	2.29662	0.802739	1.75835	2.18313	2.33599
MpDof18	MtDof13	6.84251	1.65689	3.10097	4.90131	2.60895	6.60531	4.00798	5.7257	10.3548
MpDof19	MtDof14	0.703005	0.28923	0.490429	0.261678	0.674526	0.420867	1.82728	0.3893	0.719399
MpDof20	MtDof15	8.32086	10.0455	5.23982	18.7749	9.24246	9.53262	16.685	17.5253	22.9931
MpDof21	MtDof2	2.22214	0.0592465	0.697656	0.0741259	0.579464	0.258518	0.323168	0.217459	0.131355
MpDof22	MtDof3	3.48801	2.33541	2.89754	3.67052	6.26286	4.46386	7.05491	3.31961	7.44702
MpDof23	MtDof24	2.4339	1.33347	1.85098	1.23107	2.68892	1.67623	0.0408179	2.43572	2.05947
MpDof24/25	MtDof25	0.0661196	0.0488943	0.0806673	0.0175738	0.109338	0.0361924	0.210675	0.0149615	0.087639
MpDof26	MtDof16	10.5267	2.14973	67.0922	2.32183	4.45104	39.7196	22.1293	1.42265	16.9629
MpDof27	MtDof29	5.13944	1.48103	9.2462	1.43517	1.94845	4.33411	8.48162	1.96165	3.72031
MpDof28	MtDof5	3.25458	4.79598	8.36023	4.5693	2.39202	3.93537	6.01675	1.76026	6.84402
MpDof29	MtDof6	0	26.5596	0	1.53743	0.0309047	0	0	0.168841	0
MpDof30	MtDof7	1.68127	11.183	2.48734	3.11709	9.14605	2.79514	3.31028	1.6081	4.7956
MpDof31	MtDof8	0.117152	2.34922	0.200338	0.651318	0.800529	0.275404	7.78487	0.197059	0.459446
MpDof32	MtDof10	0.254486	10.3759	4.17372	3.43306	21.6116	0.680391	0.672011	1.57585	0.80738
MpDof33	MtDof11	16.057	20.1963	7.4556	30.9425	19.1236	19.2793	24.8242	39.6012	25.6545
MpDof34	MtDof12	11.6739	2.37492	6.92334	6.98667	10.7018	11.5181	12.4223	11.1343	17.9133
MpDof35	MtDof30	1.09067	0.783541	0.207293	0.8022	0.762775	0.652566	1.05918	1.52346	0.889433
MpDof36	MtDof31	3.12383	3.13359	2.35957	3.09153	1.73541	1.28319	3.59351	4.46748	3.0234
