# Supplementary material for: Genome-Wide Identification and Expression Analysis of the Dof Transcription Factor in Annual Alfalfa Medicago polymorpha
Source: Plants (Basel). 2023 Apr 29;12(9):1831. doi: 10.3390/plants12091831 (PMC10181442; doi:10.3390/plants12091831)
Supplement: Supplementary file 1 [file plants-12-01831-s001.zip › Table S7.xlsx]

## Sheet: Sheet1
Table S7 The expression data of MpDof homologous genes in M. sativa under abiotic stress in different tissues
homologous genes	Gene ID	Leaf Salt_0h	Leaf Salt_3h	Leaf Salt_27h	Root Salt_0h	Root Salt_3h	Root Salt_27h	Leaf Drought_control	Leaf Drought_2 weeks	Root Drought_control	Root Drought_2 weeks
MpDof01	MsG0880042531.01	5.25885	6.816	10.2155	5.53045	9.59571	2.42045	21.2722	26.7059	6.11122	21.5199
MpDof02	MsG0880045800.01	3.91318	3.93453	4.59611	11.0697	8.0402	12.6241	6.10555	3.46078	23.6158	42.8885
MpDof03	MsG0880045791.01	3.06066	1.71463	2.49611	19.1726	24.8241	8.28237	4.84067	1.33736	9.32264	17.4281
MpDof05	MsG0880043921.01	1.89753	1.25185	1.31418	3.6076	3.38455	3.54141	7.22492	4.76946	9.41464	8.12302
MpDof06	MsG0880042973.01	4.88819	3.04732	4.18302	11.3873	6.2164	4.37555	11.6061	4.58376	54.7621	49.0759
MpDof08	MsG0480019031.01	0.900181	1.45153	0.612964	3.56135	2.50644	1.98669	1.43102	0.512303	2.70394	2.03176
MpDof09	MsG0480020849.01	2.1906	4.57589	6.68733	6.13062	12.5598	16.9916	6.85252	3.31395	14.0575	15.5699
MpDof10	MsG0480020990.01	2.42392	2.12531	3.23154	5.6483	19.8218	9.63189	3.41866	2.24817	12.1976	9.80521
MpDof11	MsG0480022069.01	148.517	46.0346	44.6015	32.055	8.09258	9.4745	3.82766	3.42051	7.42232	3.05971
MpDof12	MsG0380017682.01	0	0.259634	0.154979	0.0544167	0.112475	0.0181021	2.00937	1.46586	2.61816	1.29105
MpDof13	MsG0480022468.01	5.77738	2.04363	3.35687	8.3874	10.4642	9.57502	2.51286	1.32541	12.896	10.0291
MpDof14	MsG0780036290.01	4.97439	1.18744	3.71629	3.47538	3.16076	3.32962	1.37257	1.3334	1.78591	3.08934
MpDof15	MsG0780036970.01	3.58266	3.62692	2.46034	5.7092	4.86583	3.28725	5.33301	3.02459	5.83975	11.2791
MpDof16	MsG0780038662.01	3.41471	3.83261	4.31058	8.09093	11.333	8.26899	4.35461	2.96443	8.20215	8.42231
MpDof17	MsG0780040263.01	2.19968	1.04733	2.44503	8.31502	7.42269	6.30129	2.82164	1.69047	12.078	7.0268
MpDof19	MsG0280006743.01	9.12522	6.81208	8.48725	5.37706	6.88274	6.83965	2.87919	3.11699	17.8927	16.2677
MpDof20	MsG0380016553.01	1.02776	0.383294	0.752803	1.04611	5.77501	4.9104	7.64191	5.67298	16.5731	37.1655
MpDof21	MsG0180003247.01	1.43236	0.17058	0.180194	0.551391	1.49749	1.12045	0.163697	0.139127	0.0846326	0.05504
MpDof22	MsG0180004357.01	0.588145	0.100218	0.254479	1.5172	1.17793	0.965176	3.45383	1.84026	32.5888	16.5281
MpDof23	MsG0580025612.01	0.193363	0.355527	0.905132	0.0606602	0.0841337	0.0929164	2.7155	2.1912	1.21151	2.74167
MpDof24	MsG0580026191.01	13.3168	1.85661	5.72144	3.42248	1.50215	1.49951	0.420015	0.676756	0.878124	1.44039
MpDof25	MsG0580026192.01	7.593	0.335795	1.08613	3.11897	0.567383	0.366186	0.0972229	0.0961917	0.0933691	0.137651
MpDof26	MsG0380013116.01	64.3326	15.5498	30.2923	9.07701	5.81823	3.97817	5.45576	5.0735	3.62011	3.6524
MpDof27	MsG0680030774.01	34.1749	10.7167	13.1365	22.9618	13.2912	9.41841	3.0751	2.90179	10.7015	14.5457
MpDof28	MsG0280006709.01	3.94985	0.528184	0.242652	3.79523	6.05117	3.19706	0.587858	0.316073	2.79963	3.62674
MpDof29	MsG0380015805.01	0.392377	0.2243	0.200158	2.11083	1.8406	1.30944	3.39892	1.6605	4.64581	5.13411
MpDof30	MsG0480022361.01	8.84525	5.35243	9.3949	3.32392	10.6334	6.49781	33.105	21.6447	43.5655	24.496
MpDof31	MsG0280006883.01	0	0	0	6.48244	5.83649	5.3893	1.70821	1.20501	27.9641	9.12676
MpDof32	MsG0280007216.01	1.07697	0.358712	0.544845	22.2953	11.8105	7.67088	3.14244	4.10911	13.1411	9.09363
MpDof33	MsG0280010868.01	2.5577	1.41011	1.6885	9.26677	4.68527	5.63902	10.8687	4.97848	38.8287	25.083
MpDof34	MsG0280011021.01	5.24802	4.11104	6.7976	11.7309	20.0556	9.82533	7.58369	6.30098	11.9571	12.9836
MpDof35	MsG0680031613.01	0.288381	0.0679243	0.240901	0.767955	0.943776	0.793938	0.996607	0.428542	0.983548	0.940557
MpDof36	MsG0680031614.01	4.23801	0.392885	1.75671	2.67883	1.77043	2.57563	3.07445	1.29192	3.53845	4.24803
