# Supplementary material for: Genome-Wide Identification and Expression Analysis of the Dof Transcription Factor in Annual Alfalfa Medicago polymorpha
Source: Plants (Basel). 2023 Apr 29;12(9):1831. doi: 10.3390/plants12091831 (PMC10181442; doi:10.3390/plants12091831)
Supplement: Supplementary file 1 [file plants-12-01831-s001.zip › Table S8.xlsx]

## Sheet: Sheet1
Table S8 The qRT-PCR primers used in this study
Gene name	Forward primer (5'-3')	Reverse primer (5'-3')
MpDof03	GTCACTTCCTCATCTTCTTCC	TGAAACTCCCACAAACACTC
MpDof10	ATCAAGTGCAATCCCTTCTC	TTTCCAACGACATAACGACTC
MpDof11	AAATCCTCCGCTTTGTAACC	CAACTCCTTTATCCACTAACCCA
MpDof22	TCTTCTTCCACTTCTTCAGCA	CATAACCACTTCCTGAGATTCC
MpDof23	ACAGAGAAGCCACTACAACC	CAGCAGAACCATAAGAATTCCCA
MpDof25	AACCCAGCAATGTGTTATCC	CTAAGCCATCTCTTGAATGTTTCC
MpDof26	ATTCAGCAGCAACATTACTGGA	GTCTGGTTTCTTTAGTGTCTTCTC
MpDof29	GTTCAAGCTCATCCTCAACC	TCTTTCCCTTACGACAACCA
Mt-ubiquitin	GCAGATAGACACGCTGGGA	CAGTCTTCAAAACTCTTGGGCAG
